# Supplementary material for: Predicting the Potential Geographic Distributions of Two Large Predatory Insects, Microstylum dux and M. oberthurii (Diptera: Asilidae), Under Climate Change: A Comprehensive Analysis Based on Optimised Biomod2 Ensemble Model
Source: Insects. 2026 May 21;17(5):533. doi: 10.3390/insects17050533 (PMC13207368; doi:10.3390/insects17050533)
Supplement: Supplementary file 1 [file insects-17-00533-s001.zip]

Archive with 1 entries (1 files):
- insects-4288003-supplementary.pdf
